# Supplementary material for: Resistance to the Bacteriocin Lcn972 Deciphered by Genome Sequencing
Source: Microorganisms. 2023 Feb 16;11(2):501. doi: 10.3390/microorganisms11020501 (PMC9964109; doi:10.3390/microorganisms11020501)
Supplement: Supplementary file 1 [file microorganisms-11-00501-s001.zip]

Archive with 1 entries (1 files):
- microorganisms-2218669-supplementary.pdf
